# Supplementary material for: Development, Analytical, and Clinical Evaluation of Rapid Immunochromatographic Antigen Test for SARS-CoV-2 Variants Detection
Source: Diagnostics (Basel). 2022 Feb 2;12(2):381. doi: 10.3390/diagnostics12020381 (PMC8871278; doi:10.3390/diagnostics12020381)
Supplement: Supplementary file 1 [file diagnostics-12-00381-s001.zip]

Archive with 2 entries (2 files):
- Supplementary Table S2_diagnostics-1555854_edited.pdf
- Supplementary TableS1_diagnostics-1555854_edited.pdf
